# Supplementary material for: Phragmites australis (Reed) as an Efficient, Eco-Friendly Adsorbent for Brackish Water Pre-Treatment in Reverse Osmosis: A Kinetic Study
Source: Molecules. 2021 Oct 3;26(19):6016. doi: 10.3390/molecules26196016 (PMC8512057; doi:10.3390/molecules26196016)
Supplement: Supplementary file 1 [file molecules-26-06016-s001.zip]

Archive with 1 entries (1 files):
- molecules-1367713-supplementary.pdf
